# Supplementary material for: Mitogen-Activated Protein Kinase 15 Is a New Predictive Biomarker and Potential Therapeutic Target for Ovarian Cancer
Source: Int J Mol Sci. 2023 Dec 20;25(1):109. doi: 10.3390/ijms25010109 (PMC10778700; doi:10.3390/ijms25010109)
Supplement: Supplementary file 1 [file ijms-25-00109-s001.zip]

Archive with 2 entries (2 files):
- Supplementary Figures.pdf
- Supplementary Table S1 Patients information in OV809.xlsx
