# Supplementary material for: Mitogen-Activated Protein Kinase 15 Is a New Predictive Biomarker and Potential Therapeutic Target for Ovarian Cancer
Source: Int J Mol Sci. 2023 Dec 20;25(1):109. doi: 10.3390/ijms25010109 (PMC10778700; doi:10.3390/ijms25010109)
Supplement: Supplementary file 1 [file ijms-25-00109-s001.zip › Supplementary Table S1 Patients information in OV809.xlsx]

## Sheet: OV809 Specs
Name	OV809
Description	Ovarian cancer and normal tissue array,80 samples/80 cores
MAPK15 expression	MAPK15 expression was detected and evaluated as described in the materials and methods.
Price	255
Cases	80
Cores	80
Diameter	5
Rows	8
Columns	10
Position	No.	Age	Sex	Organ(Anatomic Site)	Pathology diagnosis	TNM	Grade	Stage	Type	Tissue ID.	MAPK15 IHC staining score
A1	1	42	F	Ovary	Mucinous adenocarcinoma	T1bN0M0	1	I	malignant	2143C2	9
A2	2	30	F	Ovary	Serous papillary adenocarcinoma	T1N0M0	1	I	malignant	175870B3	10
A3	3	40	F	Ovary	Serous papillary adenocarcinoma	T1N0M0	1	I	malignant	176216B1	11
A4	4	43	F	Ovary	Serous papillary adenocarcinoma	T1N0M0	2	I	malignant	180548B7	12
A5	5	60	F	Ovary	Serous papillary adenocarcinoma	T2N0M0	2	II	malignant	064785C1	12
A6	6	57	F	Ovary	Serous papillary adenocarcinoma	T1cN0M0	2	Ic	malignant	Fov010012	12
A7	7	39	F	Ovary	Serous papillary adenocarcinoma	T1aN0M0	2	Ia	malignant	8503C3	12
A8	8	53	F	Ovary	Serous adenocarcinoma	T1aN0M0	3	Ia	malignant	71768C2	12
A9	9	39	F	Ovary	Serous adenocarcinoma	T1aN0M0	3	Ia	malignant	65521C1	10
A10	10	48	F	Ovary	Endometrioid adenocarcinoma	T1N0M0	1	I	malignant	180934B7	10
B1	11	45	F	Ovary	Endometrioid adenocarcinoma	T2N0M0	2	II	malignant	064814C4	10
B2	12	70	F	Ovary	Transitional cell carcinoma	T1N0M0	2	I	malignant	179274B3	8
B3	13	52	F	Ovary	Clear cell carcinoma	T1N0M0	-	I	malignant	187574B2	6
B4	14	68	F	Ovary	Clear cell carcinoma	T1N0M0	-	I	malignant	174726B4	8
B5	15	37	F	Ovary	Clear cell carcinoma	T1aN0M0	-	Ia	malignant	2054C2	12
B6	16	48	F	Ovary	Mucinous adenocarcinoma	T3aN1M1	1	IV	malignant	Fov050348	8
B7	17	43	F	Ovary	Mucinous adenocarcinoma	T3cNxM0	1	III	malignant	Fov050748	4
B8	18	38	F	Ovary	Mucinous papillary adenocarcinoma	T2bNxM0	1	IIb	malignant	Fov060308	8
B9	19	35	F	Ovary	Mucinous papillary adenocarcinoma	T3aN1M0	1	III	malignant	Fov060293	9
B10	20	34	F	Ovary	Mucinous adenocarcinoma	T2cN1M0	1	III	malignant	Fov050798	10
C1	21	50	F	Ovary	Mucinous adenocarcinoma	T3cN1M0	3	III	malignant	Fov060355	12
C2	22	48	F	Ovary	Mucinous cystadenocarcinoma	T3cN0M0	2	III	malignant	Fov050266	6
C3	23	46	F	Ovary	Serous papillary adenocarcinoma	T4NxM1	1	IV	malignant	177131B5	10
C4	24	38	F	Ovary	Serous papillary adenocarcinoma	T2bN0M0	1	IIb	malignant	Fov060133	10
C5	25	43	F	Ovary	Serous papillary adenocarcinoma	T3cN1M0	1	III	malignant	Fov050326	8
C6	26	43	F	Ovary	Serous papillary adenocarcinoma	T2bN1M0	2	III	malignant	Fov040872	4
C7	27	49	F	Ovary	Serous papillary adenocarcinoma	T2cNxM0	2	IIc	malignant	Fov041300	8
C8	28	59	F	Ovary	Serous adenocarcinoma (fibrous tissue and blood vessel)	T2N0M0	-	II	malignant	Fov060265	8
C9	29	70	F	Ovary	Serous adenocarcinoma	T2bN0M0	2	IIb	malignant	Fov050802	9
C10	30	64	F	Ovary	Serous papillary adenocarcinoma	T2N1M0	2	III	malignant	Fov050816	12
D1	31	51	F	Ovary	Serous papillary adenocarcinoma	T2N1M0	2	III	malignant	Fov040394	4
D2	32	47	F	Ovary	Serous papillary adenocarcinoma	T3cN1M0	2	III	malignant	Fov060371	8
D3	33	59	F	Ovary	Serous papillary adenocarcinoma	T3aN0M0	2	IIIa	malignant	Fov060302	4
D4	34	49	F	Ovary	Serous adenocarcinoma	T3aN1M0	2	III	malignant	Fov060003	6
D5	35	76	F	Ovary	Serous papillary adenocarcinoma	T2cN0M0	2	IIc	malignant	Fov050617	8
D6	36	37	F	Ovary	Serous papillary adenocarcinoma	T3bN1M0	2	III	malignant	Fov060075	4
D7	37	52	F	Ovary	Serous papillary adenocarcinoma	T3aN0M0	2	IIIa	malignant	Fov060285	8
D8	38	47	F	Ovary	Serous papillary adenocarcinoma	T3bN1M0	2	III	malignant	Fov060152	8
D9	39	48	F	Ovary	Serous papillary adenocarcinoma	T2bNxM0	2	IIb	malignant	Fov060199	10
D10	40	50	F	Ovary	Serous papillary adenocarcinoma	T3aN0M0	2	IIIa	malignant	Fov060210	10
E1	41	51	F	Ovary	Serous adenocarcinoma	T3N1M1	2	IV	malignant	70201C3	9
E2	42	43	F	Ovary	Serous papillary adenocarcinoma	T3N1M0	2	III	malignant	Fov050555	6
E3	43	53	F	Ovary	Serous papillary adenocarcinoma	T3N0M0	2	III	malignant	Fov060380	6
E4	44	39	F	Ovary	Serous adenocarcinoma	T3cN1M0	3	III	malignant	Fov050700	5
E5	45	53	F	Ovary	Serous papillary adenocarcinoma	T3bN1M0	2	III	malignant	Fov050535	5
E6	46	48	F	Ovary	Serous papillary adenocarcinoma	T2N1M0	2	III	malignant	Fov041143	4
E7	47	47	F	Ovary	Serous papillary adenocarcinoma with necrosis	T3bN0M0	2	IIIa	malignant	Fov060553	5
E8	48	62	F	Ovary	Serous adenocarcinoma (ovarial mesenchyma)	T2bNxM0	-	IIb	malignant	Fov050060	8
E9	49	43	F	Ovary	Serous papillary adenocarcinoma	T3cN1M0	3	III	malignant	Fov060050	8
E10	50	63	F	Ovary	Serous adenocarcinoma	T2N1M0	3	III	malignant	Fov040694	8
F1	51	56	F	Ovary	Serous adenocarcinoma	T2N1M0	3	III	malignant	064820C1	10
F2	52	48	F	Ovary	Serous adenocarcinoma	T3aN1M0	3	IIIa	malignant	Fov050734	8
F3	53	63	F	Ovary	Serous papillary adenocarcinoma	T3cN1M0	3	III	malignant	Fov060382	8
F4	54	60	F	Ovary	Serous papillary adenocarcinoma	T2bN0M0	3	IIb	malignant	Fov050666	8
F5	55	49	F	Ovary	Serous papillary adenocarcinoma	T3bN1M0	3	III	malignant	Fov050836	8
F6	56	63	F	Ovary	Serous adenocarcinoma	T2N1M1	3	IV	malignant	Fov050840	4
F7	57	42	F	Ovary	Serous adenocarcinoma	T2bN0M0	3	IIb	malignant	Fov050659	4
F8	58	49	F	Ovary	Serous adenocarcinoma	T3cN1M0	3	III	malignant	Fov050764	4
F9	59	64	F	Ovary	Serous papillary adenocarcinoma	T3cN1M0	3	III	malignant	Fov040855	4
F10	60	66	F	Ovary	Serous adenocarcinoma	T2N1M0	3	III	malignant	Fov050139	8
G1	61	58	F	Ovary	Serous adenocarcinoma	T3N0M1	2	IV	malignant	Fov050403	4
G2	62	40	F	Ovary	Serous adenocarcinoma	T2N1M0	3	III	malignant	Fov041267	4
G3	63	46	F	Ovary	Serous adenocarcinoma	T2N1M0	3	III	malignant	Fov041269	4
G4	64	54	F	Ovary	Serous adenocarcinoma	T2N1M0	3	III	malignant	Fov041138	6
G5	65	54	F	Ovary	Serous papillary adenocarcinoma	T3cN0M0	3	III	malignant	Fov050855	6
G6	66	51	F	Ovary	Serous adenocarcinoma	T2bNxM0	3	IIb	malignant	Fov041285	4
G7	67	54	F	Ovary	Serous adenocarcinoma	T3cN1M1	3	IV	malignant	Fov060434	6
G8	68	53	F	Ovary	Serous adenocarcinoma	T3N1M0	3	III	malignant	8460C1	9
G9	69	40	F	Ovary	Endometrioid adenocarcinoma	T2N1M0	2	III	malignant	064757C1	12
G10	70	52	F	Ovary	Transitional cell carcinoma	T2N1M0	3	III	malignant	Fov050165	8
H1	71	40	F	Ovary	Normal ovarial tissue	-	-	-	normal	06N25---Ⅲ	4
H2	72	19	F	Ovary	Normal ovarial tissue	-	-	-	normal	Fov07N013	4
H3	73	18	F	Ovary	Normal ovarial tissue	-	-	-	normal	Fov07N010	4
H4	74	40	F	Ovary	Normal ovarial tissue	-	-	-	normal	Fov07N002	8
H5	75	21	F	Ovary	Normal ovarial tissue	-	-	-	normal	Fov05N001	10
H6	76	21	F	Ovary	Normal ovarial tissue	-	-	-	normal	Fov06N024	6
H7	77	18	F	Ovary	Normal ovarial tissue	-	-	-	normal	Fov06N010	8
H8	78	15	F	Ovary	Normal ovarial tissue	-	-	-	normal	Fov06N002	8
H9	79	20	F	Ovary	Normal ovarial tissue	-	-	-	normal	Fov04N003	4
H10	80	14	F	Ovary	Normal ovarial tissue	-	-	-	normal	Fov03N001	4
